# Supplementary material for: Spermidine Targets Ovarian Granulosa Cells via Activating the FHC/SLC7A11 Axis to Regulate Iron Homeostasis and Ameliorate Iron Overload-Induced Ovarian Dysfunction
Source: Antioxidants (Basel). 2026 May 18;15(5):637. doi: 10.3390/antiox15050637 (PMC13203626; doi:10.3390/antiox15050637)
Supplement: Supplementary file 1 [file antioxidants-15-00637-s001.zip]

Archive with 1 entries (1 files):
- antioxidants-4273140-supplementary.pdf
